# Supplementary material for: NDPACX: a newly defined X-linked Parkinsonian syndrome associated with SLC9A6 hemizygote mutation
Source: Brain Commun. 2025 Nov 5;7(6):fcaf435. doi: 10.1093/braincomms/fcaf435 (PMC12676001; doi:10.1093/braincomms/fcaf435)
Supplement: fcaf435_Supplementary_Data [file fcaf435_supplementary_data.xlsx]

## Sheet: Supplementary Table 1
	Supplementary Table 1. Neurological findings in reported cases of NDPACX in the literature (Complete list)
No.	Reference	Mutation	Onset age of parkinsonism	Type of parkinsonism	L-dopa reactivity	Intellectual disability	Cognitive function	Psychiatric symptoms	MIBG	DAT-SPECT	MRI	Oculomotor dysfunction	Rigidity	Resting tremor	Bradykinesia	Ataxia	Myoclonus	Pyramidal signs
1	Riess et al. (2013)1	c.1464_1465insT p.Thr489TyrfsX23	55	Parkinson's disease	N/A	N/A	N/A	Depression	N/A	N/A	Slight general brain atrophy	N/A	+	N/A	+	N/A	N/A	N/A
2	Riess et al. (2013)1	c.1464_1465insT p.Thr489TyrfsX23	70s	Parkinsonian syndrome	N/A	N/A	N/A	N/A	N/A	N/A	N/A	N/A	N/A	N/A	N/A	N/A	N/A	N/A
3	Sinajon et al. (2016)2	c.190G>T p.E64X	60	CBD	N/A	Moderate	MMSE: 22/30 Behavior Neurology Assessment-Short Form: 48/114	Emotional lability	N/A	N/A	Atrophy in left frontal and parietal cortex	Supranuclear gaze palsy	N/A	N/A	＋	＋	＋	＋
4	Pescosolid et al. (2019)3	N/A	65	CBD	N/A	Severe	Rapid cognitive decline	N/A	N/A	N/A	Atrophy in left frontal and parietal cortex	Vertical gaze palsy	＋	＋	+	N/A	＋	＋
5	Pescosolid et al. (2019)3	N/A	Early 50s	Parkinsonian syndrome	N/A	Mild	MMSE: 27/30	N/A	N/A	N/A	Generalized brain atrophy and cerebellar atrophy	Subtle left eye hypophoria mild reduction in convergence	＋	-	+	N/A	N/A	＋
6	Nan et al. (2022)4	c. 265T>C p.Trp89Arg	48	Atypical parkinsonian syndrome	No	Severe	Full scale IQ: 42 (JWAIS-Ⅲ)	No	Normal	Reduced (SBR: 3.98 / 3.16)	Normal	Supranuclear gaze palsy	＋	-	＋	N/A	ー	＋
7	Nan et al. (2022)4	c. 265T>C p.Trp89Arg	63	Atypical parkinsonian syndrome	No	Severe	progressiv cognitive decline	No	Normal	Reduced (SBR: 2.16 / 1.20)	Atrophy in left superior parietal cortex	Delayed saccade initiation in the vertical plane	＋	＋	＋	N/A	N/A	N/A
8	Nan et al. (2022)4	c. 265T>C p.Trp89Arg	N/A	Parkinsonian syndrome	N/A	mild	Full scale IQ: 68 (JWAIS-Ⅲ)	No	N/A	N/A	N/A	N/A	+	-	+	N/A	N/A	N/A
9	Yamamoto et al. (2025)5	c, 1357_1359del p.Met453del	Early 40s	Parkinson's disease	Yes	N/A	Full scale IQ: 64 (JWAIS-Ⅲ)	Anxiety	Normal	Reduced (SBR: 3.47 / 4.76)	N/A	N/A	＋	-	＋	N/A	N/A	N/A
CBD – Corticobasal Degeneration; DAT-SPECT – Dopamine Transporter Single Photon Emission Computed Tomography; IQ – Intelligence Quotient; JWAIS-III – Japanese version of the Wechsler Adult Intelligence Scale, Third Edition; L-dopa – Levodopa; MIBG – Metaiodobenzylguanidine scintigraphy; MMSE – Mini-Mental State Examination; MRI – Magnetic Resonance Imaging; N/A – Not Available / Not Applicable; S…
